# Supplementary material for: Self-Healing and Highly Stretchable Hydrogel for Interfacial Compatible Flexible Paper-Based Micro-Supercapacitor
Source: Materials (Basel). 2021 Apr 8;14(8):1852. doi: 10.3390/ma14081852 (PMC8070428; doi:10.3390/ma14081852)
Supplement: Supplementary file 1 [file materials-14-01852-s001.zip]

Archive with 2 entries (2 files):
- materials-1153525-supplementary-send to publish.docx
- Video S1(1.2X).mp4
